# Supplementary material for: SAGA Complex Subunit Hfi1 Is Important in the Stress Response and Pathogenesis of Cryptococcus neoformans
Source: J Fungi (Basel). 2023 Dec 15;9(12):1198. doi: 10.3390/jof9121198 (PMC10744473; doi:10.3390/jof9121198)
Supplement: Supplementary file 1 [file jof-09-01198-s001.zip]

Archive with 1 entries (1 files):
- jof-2712598-SI.pdf
